# Supplementary material for: Allometry of bud dynamic pattern and linkage between bud traits and ecological stoichiometry of Nitraria tangutorum under fertilizer addition
Source: PeerJ. 2023 Mar 21;11:e14934. doi: 10.7717/peerj.14934 (PMC10038085; doi:10.7717/peerj.14934)
Supplement: Supplemental Information 2 [file peerj-11-14934-s002.xlsx]

## Sheet: Sheet1
NP	quadrats	C%	N%	P%	C:N	C:P	N:P
N0	1	42.154	1.764	0.138	25.332	305.63	12.79
N0	2	42.52	1.325	0.112	34.757	380.794	11.866
N0	3	38.043	1.297	0.119	30.484	320.368	10.919
N0	4	41.87	1.538	0.11	30.84	379.514	13.944
N0	5	43.815	1.932	0.08	26.685	548.556	24.184
N0	6	44.525	1.925	0.085	23.534	525.33	22.712
N0	7	42.175	1.787	0.083	26.119	507.487	21.499
N0	8	41.728	2.372	0.155	18.932	268.724	15.273
N0	9	40.624	3.151	0.175	14.749	231.524	17.96
N10	10	40.326	2.332	0.125	18.35	321.964	18.619
N10	11	38.905	1.942	0.103	20.733	378.586	18.894
N10	12	44.953	1.337	0.087	37.645	515.216	15.32
N10	13	43.248	1.472	0.094	30.991	461.555	15.706
N10	14	43.145	2.287	0.142	21.099	303.896	16.106
N10	15	43.605	1.995	0.105	24.58	417.202	19.088
N10	16	43.477	1.623	0.111	28.476	390.12	14.566
N10	17	40.18	1.655	0.14	25.176	286.703	11.809
N10	18	41.486	2.15	0.183	22.714	227.105	11.77
N20	19	39.752	2.043	0.103	20.564	384.135	19.745
N20	20	39.467	2.807	0.089	15.167	442.604	31.476
N20	21	44.728	1.697	0.107	32.005	416.83	15.811
N20	22	45.025	1.473	0.113	33.152	399.907	13.086
N20	23	44.236	1.688	0.144	28.599	307.387	11.73
N20	24	45.13	1.412	0.121	35.381	373.893	11.695
N20	25	41.894	2.074	0.125	23.281	334.181	16.544
N20	26	40.04	2.4	0.261	18.355	153.524	9.202
N20	27	39.987	3.043	0.191	14.759	209.781	15.963
C	28	42.25	2.678	0.088	16.535	480.119	30.436
C	29	43.4	1.8	0.152	24.981	286.182	11.869
C	30	43.7	2.383	0.108	21.543	404.463	22.059
C	31	44.858	1.91	0.093	28.287	483.755	20.598
C	32	41.66	2.17	0.087	22.452	477.257	24.86
C	33	42.265	1.36	0.075	32.583	566.943	18.243
C	34	46.525	1.39	0.164	34.676	283.709	8.476
C	35	45.22	1.364	0.15	39.758	302.126	9.113
C	36	41.124	2.67	0.177	17.61	232.29	15.081
P0	37	41.71	1.786	0.071	25.074	584.843	25.043
P0	38	39.063	2.292	0.053	17.526	733.366	43.023
P0	39	41.874	2.084	0.107	23.807	393.153	19.567
P0	40	41.92	2.732	0.122	19.058	343.058	22.358
P0	41	42.403	2.428	0.088	18.563	480.637	27.525
P0	42	42.303	2.283	0.101	19.585	418.198	22.572
P0	43	44.225	2.178	0.107	24.623	413.931	20.388
P0	44	43.492	1.85	0.105	24.789	414.472	17.63
P0	45	41.504	3.046	0.176	15.233	235.991	17.318
P6	46	40.548	2.332	0.118	19.064	343.924	19.777
P6	47	40.795	2.178	0.157	21.624	259.542	13.859
P6	48	43.974	1.758	0.077	27.057	567.572	22.691
P6	49	41.467	2.245	0.123	19.453	336.9	18.24
P6	50	41.868	2.065	0.128	23.91	326.883	16.123
P6	51	44.467	2.072	0.137	24.303	325.584	15.169
P6	52	40.983	1.783	0.094	25.08	435.422	18.947
P6	53	41.956	2.496	0.187	18.863	223.882	13.318
P6	54	40.536	2.831	0.218	17.127	185.832	12.98
P12	55	40.305	2.43	0.073	17.901	554.811	33.45
P12	56	40.192	2.602	0.126	18.186	318.06	20.591
P12	57	42.348	2.207	0.101	20.897	419.871	21.878
P12	58	43.582	1.823	0.141	25.672	308.169	12.893
P12	59	45.207	2.153	0.133	25.805	340.659	16.227
P12	60	45.168	2.235	0.213	25.015	212.365	10.508
P12	61	45.757	1.523	0.122	35.461	375.651	12.506
P12	62	41.869	2.844	0.228	18.442	183.705	12.48
P12	63	41.221	2.94	0.262	16.659	157.609	11.241
